# Supplementary material for: The Performance of Different Parametric Ultrasounds in Prostate Cancer Diagnosis: Correlation with Radical Prostatectomy Specimens
Source: Cancers (Basel). 2024 Apr 15;16(8):1502. doi: 10.3390/cancers16081502 (PMC11047975; doi:10.3390/cancers16081502)
Supplement: Supplementary file 1 [file cancers-16-01502-s001.zip]

Archive with 1 entries (1 files):
- cancers-2906800-supplementary.pdf
